# Supplementary material for: Relationships among Parvalbumin-Immunoreactive Neuron Density, Phase-Locked Gamma Oscillations, and Autistic/Schizophrenic Symptoms in PDGFR-β Knock-Out and Control Mice
Source: PLoS One. 2015 Mar 24;10(3):e0119258. doi: 10.1371/journal.pone.0119258 (PMC4372342; doi:10.1371/journal.pone.0119258)
Supplement: S1 Dataset — (XLSX) [file pone.0119258.s001.xlsx]

## Sheet: Sheet1
Figure1	Cont-DW	Cont-T817	KO-DW	KO-T817
A.Startle amplitudes of individual mice in the 4 groups	1.58283	1.26967	1.2125	2.071
	1.30217	0.909833	0.6825	1.64767
	0.875	2.43383	1.34267	1.66333
	0.437	1.277	1.16283	1.4095
	2.20467	2.16217	0.634	0.881167
	1.971	4.63133	1.10917	0.838167
	2.00367	1.039	4.31317	1.59183
	2.05817	0.801667	1.62683	2.264
	3.4375	0.299333	2.87517	3.70383
	3.44333	2.14283	0.717	3.77917
	1.38817			2.34283
				1.03833
				1.10683
				0.973333
				1.18667
	Cont-DW					Cont-T817					KO-DW					KO-T817
B.PPI% values of individual mice in the 4 groups	70dB	72dB	74dB	78dB	82dB	70dB	72dB	74dB	78dB	82dB	70dB	72dB	74dB	78dB	82dB	70dB	72dB	74dB	78dB	82dB
	27.8088	26.9875	29.7778	54.691	77.793	20.5041	43.9748	56.0383	55.3295	57.1147	32.4261	59.3814	23.5464	67.3814	74.1031	35.3131	54.6113	10.647	58.8926	64.0431
	47.9457	-7.30833	42.1861	47.5106	68.7316	13.2625	8.13336	39.183	62.3557	81.6633	18.3639	15.58	41.5629	23.2234	46.2515	44.4843	43.0508	45.7154	49.6136	73.4271
	30.3048	20.7619	67.5429	42.8952	76.4762	72.9576	64.3566	75.5804	76.6555	87.2903	26.3654	13.3937	12.6614	-1.88679	37.6986	35.6212	37.6653	25.5812	19.9198	46.2325
	35.5454	42.6773	40.6178	78.6041	62.5477	47.5594	34.9387	47.7291	54.2287	53.289	21.1266	35.6027	-14.3471	27.4187	60.5991	31.5124	16.9091	44.8622	68.5941	78.574
	5.79831	15.2782	19.3151	17.6444	40.7545	-4.74832	29.6847	55.7774	50.3893	84.6527	-14.0904	62.9075	17.8496	53.654	65.3523	38.3015	49.2151	44.4865	10.592	58.2561
	47.9283	35.5065	76.0528	77.6763	85.0837	45.4045	14.6394	50.0432	41.0501	43.3173	2.26897	-9.97746	13.8693	42.4643	74.3351	34.659	34.7584	37.761	-7.45675	69.318
	48.8937	32.4322	34.5284	45.6247	73.7564	65.5278	53.1601	74.9278	33.8146	76.965	17.6823	3.46613	35.4303	48.7538	83.2412	25.6204	36.9804	19.9979	50.5706	53.3871
	-16.5277	41.5175	17.5075	33.7355	48.9837	-2.74428	29.8337	16.7568	55.9667	74.1996	-22.6616	18.8095	3.29884	49.4314	55.9266	7.39841	58.3407	45.6125	60.8142	82.715
	42.9915	59.5879	36.8582	55.5879	74.5697						12.4225	11.5819	19.1061	27.1752	50.2174	60.1629	32.0614	48.0538	60.9774	80.9927
	10.9971	35.2904	19.3853	2.89448	4.37561						47.5593	37.5639	9.32125	61.2041	28.7076	32.5557	38.9724	43.7486	58.1169	56.1808
	45.5397	54.9766	34.8661	60.6075	46.128						14.1463	24.8309	16.2299	39.882	57.6433	56.7546	48.0686	73.0455	63.4559	85.4521
																-13.2584	17.0787	11.6533	53.9968	10.321
																50.7604	41.7708	60.8192	51.1068	68.0922
																40.6336	65.6164	14.4007	52.5	49.8973
																32.1067	60.5758	53.9185	69.6067	74.3399
Figure2
A.Proximity duration of individual mice in the 4 groups	Cont-DW	Cont-T817	KO-DW	KO-T817
	565.23	563.36	771.17	592.26
	797.76	799.2	566.63	587.39
	728.16	510.14	950.85	838.97
	762.13	783.42	431.1	600.3
	899.43	608.34	497.53	823.7
	1398.37	826.36	461.43	1013.07
	951.43	999.7	791.63	664.13
	510.37	525.63	749.97	713
	1018.73	733.03	520.97	1182.53
	677.47	674.43	544.97	805.6
	1163.3	1543.4	786.03	1035.3
	516.82	989.06	497.73	1018.53
	1008.24	808.88	607.41	862.8
	816.05	948.55	800.57	902.93
	791.79	728.7	795.7	823.19
	980.05	989.29
	867.5	809.78
		862.96
B.Approaching duration of individual mice	Cont-DW	Cont-T817	KO-DW	KO-T817
	11.41	14.38	10.095	9.075
	16.035	17.665	10.825	8.39
	5.19	18.85	8.29	8.865
	20.5	15.35	9.06	17.115
	6.615	14.495	10.49	9.7
	1.92	8.475	9.925	8.965
	9.685	14.785	15.02	23.235
	5.87	31.235	12.82	11.68
	19.535	17.665	18.285	8.48
	21.315	9.48	18.915	15.615
	9.06	7.2	12.585	7.48
	18.02	11.41	6.6	8.45
	12.595	28.78	27.56	11.345
	15.03	17.3	17.365	7.43
	31.935	8.49	5.89	10.46
	8.575	3.02
	8.315	5.705
		10.66
B.Leaving duration of individual mice	Cont-DW	Cont-T817	KO-DW	KO-T817
	28.595	37.8	28.145	38.64
	40.255	26.325	30.845	19.94
	21.475	33.72	27.815	37.8
	38.95	40.325	31.48	48.9
	13.62	36.47	37.39	50.05
	7.785	31.45	30.595	23.55
	24.9	26.61	41.215	47.265
	7.665	39.485	28.8	26.05
	34.015	54.53	49.73	26
	34.565	35.1	58.88	20.715
	17.515	12.75	27.265	17.385
	36.105	14.68	34.38	22.5
	24.775	51.97	57.56	26.16
	25.76	49.215	35.99	24.67
	45.71	38.27	20.205	22.12
	13.28	17.02
	14.55	12.71
		13.565
B.Socialsniffing duration of individual mice in the 4 groups	Cont-DW	Cont-T817	KO-DW	KO-T817
	18.2	17.25	11.53	23.775
	22.855	16.92	11.68	21.175
	8.375	23.19	8.975	11.65
	31.165	19.02	26.29	19.2
	10.2	21.09	21.085	16.915
	10.865	16.435	14.885	15.465
	19.25	13.64	22.07	29.05
	3.9	19.98	16.515	11.635
	22.985	21.5	22.285	9.115
	23.88	19.285	21.585	24.25
	14.73	14.985	18.65	9.785
	21.625	12.98	15.27	20.35
	23.42	14.53	24.59	8.275
	16.065	23.14	21.235	15.6
	26.56	19.74	8.56	16.285
	21.99	12.565
	18.565	9.295
		13.735
B.Active Social Contact duration of individual mice in the 4 groups	Cont-DW	Cont-T817	KO-DW	KO-T817
	32.72	22.69	25.39	31.665
	31.4	32.75	19.15	24.01
	15.565	30.945	14.145	36.985
	7	29.745	25.845	39.85
	2.42	27.71	20.985	54.565
	1.235	20.89	25.775	63.7
	4.285	31.04	0.75	1.265
	1.335	37.38	1.835	1.035
	9.4	55.935	1.665	2.2
	5.02	33.9	3.23	7.835
	36.37	26.815	1.335	0.95
	32.215	31.365	1.82	0.685
	43.16	45.66	43.445	28.365
	35.72	45.28	32.18	60.235
	68.77	36.155	29.73	36.57
	65.415	33.13
	51.05	34.67
		62.9
B.Passive Social Contact duration of individual mice in the 4 groups	Cont-DW	Cont-T817	KO-DW	KO-T817
	43.645	37	32.035	42.195
	38.02	29.895	23.81	31.715
	19.17	36.085	23.855	44.035
	67.62	39.255	31.33	46.95
	44.15	30.645	25.29	69.265
	37.47	25.36	28.595	71.38
	43.8	32.66	35.42	56.88
	23	49.335	42	41.27
	75.55	40.53	42.135	45.15
	47.75	72.5	50.435	56.335
	54.555	33.035	37.715	44
	40.105	44.785	36.285	41.935
	48.765	64.63	49.1	35.22
	51.485	41.275	43.96	88.665
	78.11	45.175	44.795	51.87
	82.265	41.755
	67.9	83.4
		60.745
Figure3
C.Powers of individual mice in the 4 groups	Cont-DW		Cont-T817		KO-DW		KO-T817
	pre-tone	post-tone	pre-tone	post-tone	pre-tone	post-tone	pre-tone	post-tone
	0.00893255	0.144401	0.0198754	0.821645	0.0382099	0.140885	0.00664252	0.770982
	0.00866903	0.620574	0.0128174	0.0902474	0.018344	0.25229	0.0153787	0.565514
	0.018023	1.30662	0.0651351	1.49439	0.0210599	0.11189	0.0167038	0.233812
	0.00769512	0.416898	0.014443	0.381266	0.0132471	0.0772606	0.0265938	0.129901
	0.00155977	0.861581	0.0244163	0.310472	0.0104126	0.139699	0.0285886	0.445471
	0.00155977	0.861581	0.0274078	0.0973327	0.0148905	0.25503	0.0108388	0.246081
	0.0104588	0.359728	0.00117868	0.00507481	0.014763	0.313885	0.0128092	0.16965
	0.034141	0.163751	0.0136683	0.131477	0.042111	0.0703835	0.014763	0.313885
	0.0232014	0.0398635	0.0268421	0.262693	0.0315728	0.419551	0.00992334	0.0910145
	0.0365447	0.113986	0.00696199	0.236155	0.0393466	0.0349099	0.00554667	0.116188
	0.00606695	0.196713	0.00671309	0.00822219	0.00995833	0.548792	0.00613769	0.236629
	0.0372975	0.956051	0.0130313	0.486706	0.0116207	0.0800087	0.0351215	0.103704
	0.0119628	0.649525	0.0663904	0.567332	0.011842	0.283538	0.00625356	0.0334237
	0.0145432	0.141975	0.0277239	0.535489	0.046152	0.265376	0.0322433	0.826133
	0.0145432	0.141975	0.0615424	0.29314	0.0120879	0.201722	0.00537554	0.348952
					0.0122722	0.296964	0.0618743	0.815277
							0.00537554	0.348952
							0.0124973	0.350309
E.Peak-ITC values of individual mice in the 4 groups	Cont-DW	Cont-T817	KO-DW	KO-T817
	0.108273	0.144064	0.0956091	0.121273
	0.175982	0.168155	0.0935545	0.174427
	0.184818	0.162545	0.133536	0.161873
	0.1894	0.121491	0.172055	0.108736
	0.331927	0.176682	0.137218	0.156809
	0.250273	0.164655	0.104773	0.184736
	0.199745	0.184418	0.113345	0.188309
	0.169823	0.137936	0.188309	0.176564
	0.206973	0.200782	0.212991	0.115236
	0.142409	0.130509	0.107236	0.195882
	0.0779636	0.0971	0.121805	0.128691
	0.1786	0.164618	0.157355	0.153073
	0.190591	0.208564	0.162491	0.227655
	0.203464	0.197491	0.100291	0.2321
	0.1351	0.1821	0.189291	0.306736
			0.106982	0.2321
				0.172736
				0.170364
Figure4
Peak-ITC values of individual mice in the 4 groups	Cont-DW	Cont-T817	KO-DW	KO-T817
	0.2226	0.3245	0.1867	0.3036
	0.2186	0.2303	0.1912	0.3284
	0.432	0.3822	0.2392	0.2763
	0.2985	0.2315	0.3258	0.2077
	0.5581	0.2687	0.3401	0.3526
	0.4876	0.2384	0.2357	0.2445
	0.3074	0.3249	0.2135	0.3215
	0.3805	0.1939	0.3215	0.2332
	0.3805	0.2974	0.3483	0.2326
	0.2048	0.2772	0.1936	0.3482
	0.2254	0.2547	0.3231	0.2106
	0.4881	0.4918	0.2466	0.3002
	0.3512	0.4216	0.3882	0.4832
	0.2792	0.3327	0.2551	0.4821
	0.2904	0.301	0.301	0.4885
			0.166	0.4821
				0.3804
				0.2406
Figure6.
A. Cell density in the mPFC in individual mice in the 4 groups	Cont-DW	Cont-T817	KO-DW	KO-T817
	7780.93	9412.19	4846.62	7298.14
	8405.52	8709.11	3272.86	5716.58
	7757.6	9814.91	3715.21	6947.85
	9753.95	8752.47	3402.13	7518.91
	11551.5	16396.7	6226.2	9011.7
B.Cell density in Hippocampus in individual mice in the 4 groups	Cont-DW	Cont-T817	KO-DW	KO-T817
	13172.9	15672.3	11987.3	10595.1
	14880.9	13952	10203.4	12851.6
	13051.3	15156.7	6354.35	11172.9
	12576.4	14665.4	8676.72	10826.8
	17869.8	18238.6	6232.45	15771.1
C.Cell density in Amygdala in individual mice in the 4 groups	Cont-DW	Cont-T817	KO-DW	KO-T817
	1483.86	1955.93	763.431	2006.42
	1724.69	1999.11	1099.28	1267.62
	1670.8	1640.95	1130.82	1960.43
	1737.27	1547.04	847.441	1893.8
	1502.15	1427.82	910.623	1235.96
D.Cell density in the SC in individual mice in the 4 groups	Cont-DW	Cont-T817	KO-DW	KO-T817
	18215.8	16859.6	10423.4	14450
	17888.5	14307.8	9721.68	11711.8
	21324.9	15963.5	8997.29	12600.8
	15237.1	15561.8	8213.64	14746.3
	15452.1	16766.3	11010.7	10320
Figure7
A. Data pairs of ITC values and PV-positive cell densities in the mPFC in individual mice	Peak-ITC	Density
	0.175982	7780.93
	0.184818	8405.52
	0.1894	7757.6
	0.206973	9753.95
	0.142409	11551.5
	0.144064	9412.19
	0.168155	8709.11
	0.121491	8752.47
	0.200782	16396.7
	0.0956091	4846.62
	0.146164	3272.86
	0.0935545	3715.21
	0.137218	3402.13
	0.121805	6226.2
	0.121273	7298.14
	0.174427	5716.58
	0.161873	7518.91
	0.108736	9011.7
B. Data pairs of PV-positive cell densities in the mPFC and duration of approaching in individual mice	Density	Approaching
	8081.56	11.41
	8093.22	16.035
	7769.26	5.19
	10652.7	20.5
	9060.65	17.665
	9082.33	15.35
	3558.67	10.095
	4059.74	10.825
	3715.21	8.29
	7233.38	9.075
	6617.74	8.39
C. Data pairs of PV-positive cell densities in the mPFC and duration of Social sniffing in individual mice	Density	Social sniffing
	8081.56	18.2
	8093.22	22.855
	7769.26	8.375
	10652.7	31.165
	9060.65	16.92
	9082.33	19.02
	3558.67	11.53
	4059.74	11.68
	3715.21	8.975
	7233.38	23.775
	6617.74	21.175
D. Data pairs of PV-positive cell densities in the mPFC and duration of Passive Contact in individual mice	Density	Passive Contact
	8081.56	43.645
	8093.22	38.02
	7769.26	19.17
	10652.7	67.62
	9060.65	29.895
	9082.33	39.255
	3558.67	32.035
	4059.74	23.81
	3715.21	23.855
	7233.38	42.195
	6617.74	31.715
E. Data pairs of PV-positive cell densities in the Hippocampus and duration of approaching in individual mice	Density	Approaching
	13966.1	11.41
	14026.9	16.035
	13112.1	5.19
	15223.1	20.5
	14812.2	17.665
	15168.9	15.35
	7515.54	10.095
	11095.3	10.825
	6354.35	8.29
	10999.9	9.075
	11839.2	8.39
F.Data pairs of PV-positive cell densities in the mPFC and and % inhibition (PPI) in individual mice	Density	PPI%
	8405.52	29.7778
	7757.6	42.1861
	7780.93	67.5429
	9753.95	19.3151
	11551.5	76.0528
	8752.47	56.0383
	9412.19	39.183
	16396.7	75.5804
	9814.91	16.7568
	3715.21	23.5464
	3402.13	41.5629
	3272.86	12.6614
	6226.2	35.4303
	7518.91	10.647
	9011.7	45.7154
	7298.14	25.5812
	5716.58	44.8622
	6947.85	60.8192
G. Data pairs of PV-positive cell densities in the hippocampus and and % inhibition (PPI) in individual mice	Density	PPI%
	14880.9	29.7778
	13051.3	42.1861
	13172.9	67.5429
	12576.4	19.3151
	17869.8	76.0528
	14665.4	56.0383
	15672.3	39.183
	18238.6	75.5804
	15156.7	16.7568
	6354.35	23.5464
	8676.72	41.5629
	10203.4	12.6614
	6232.45	35.4303
	10826.8	10.647
	15771.1	45.7154
	10595.1	25.5812
	12851.6	44.8622
	11172.9	60.8192
